# Supplementary material for: A hackable, multi-functional, and modular extrusion 3D printer for soft materials
Source: Sci Rep. 2022 Jul 19;12:12294. doi: 10.1038/s41598-022-16008-6 (PMC9296631; doi:10.1038/s41598-022-16008-6)
Supplement: Supplementary file 1 — Supplementary Information 1. [file 41598_2022_16008_MOESM1_ESM.zip]

Archive with 64 entries (59 files):
- CAD files/Frame/
- CAD files/Frame/.DS_Store
- CAD files/Frame/Adapter plate 1.ipt
- CAD files/Frame/Adapter plate 1.stl
- CAD files/Frame/Adapter plate 2.ipt
- CAD files/Frame/Adapter plate 2.stl
- CAD files/Frame/Adapter plate 3.ipt
- CAD files/Frame/Adapter plate 3.stl
- CAD files/Frame/Adapter plate 4.ipt
- CAD files/Frame/Adapter plate 4.stl
- CAD files/Frame/Adapter plate 5.ipt
- CAD files/Frame/Adapter plate 5.stl
- CAD files/Frame/Rod holder 1.ipt
- CAD files/Frame/Rod holder 1.stl
- CAD files/Frame/Rod holder 2.stl
- CAD files/Frame/Rod holder 3.stl
- CAD files/Frame/Rod holders 2 and 3.ipt
- CAD files/Printhead heater/
- CAD files/Printhead heater/.DS_Store
- CAD files/Printhead heater/Heating syringe holder_back.ipt
- CAD files/Printhead heater/Heating syringe holder_back.stl
- CAD files/Printhead heater/Heating syringe holder_front.ipt
- CAD files/Printhead heater/Heating syringe holder_front.stl
- CAD files/Printhead heater/Lead screw adapter_back.ipt
- CAD files/Printhead heater/Lead screw adapter_back.stl
- CAD files/Printhead heater/Lead screw adapter_front.ipt
- CAD files/Printhead heater/Lead screw adapter_front.stl
- CAD files/Printhead heater/Stepper motor holder.ipt
- CAD files/Printhead heater/Stepper motor holder.stl
- CAD files/Printhead heater/Syringe heater barrel_AL.ipt
- CAD files/Printhead heater/Syringe heater barrel_AL.stl
- CAD files/Printhead/
- CAD files/Printhead/Lead screw adapter_back.ipt
- CAD files/Printhead/Lead screw adapter_back.stl
- CAD files/Printhead/Lead screw adapter_front.ipt
- CAD files/Printhead/Lead screw adapter_front.stl
- CAD files/Printhead/Stepper motor holder.ipt
- CAD files/Printhead/Stepper motor holder.stl
- CAD files/Printhead/Syringe holder_back.ipt
- CAD files/Printhead/Syringe holder_back.stl
- CAD files/Printhead/Syringe holder_front.ipt
- CAD files/Printhead/Syringe holder_front.stl
- CAD files/Stage heater/
- CAD files/Stage heater/.DS_Store
- CAD files/Stage heater/35 mm petri dish heating stage 1.ipt
- CAD files/Stage heater/35 mm petri dish heating stage 1.stl
- CAD files/Stage heater/35 mm petri dish heating stage 2.ipt
- CAD files/Stage heater/35 mm petri dish heating stage 2.stl
- CAD files/Stage heater/35 mm petri dish holder_AL.ipt
- CAD files/Stage heater/35 mm petri dish holder_AL.stl
- CAD files/Stages/
- CAD files/Stages/.DS_Store
- CAD files/Stages/30 mm rectangular container stage.ipt
- CAD files/Stages/30 mm rectangular container stage.stl
- CAD files/Stages/35 mm petri dish stage.ipt
- CAD files/Stages/35 mm petri dish stage.stl
- CAD files/Stages/38 mm rectangular container stage.ipt
- CAD files/Stages/38 mm rectangular container stage.stl
- CAD files/Stages/55 mm petri dish stage.ipt
- CAD files/Stages/55 mm petri dish stage.stl
- CAD files/Stages/75x25 mm glass slide holder.ipt
- CAD files/Stages/75x25 mm glass slide holder.stl
- CAD files/Stages/90 mm petri dish stage.ipt
- CAD files/Stages/90 mm petri dish stage.stl
