# Supplementary material for: A hackable, multi-functional, and modular extrusion 3D printer for soft materials
Source: Sci Rep. 2022 Jul 19;12:12294. doi: 10.1038/s41598-022-16008-6 (PMC9296631; doi:10.1038/s41598-022-16008-6)
Supplement: Supplementary file 2 — Supplementary Information 2. [file 41598_2022_16008_MOESM2_ESM.zip]

Archive with 29 entries (18 files):
- Codes/Heating operation/
- Codes/Heating operation/Arduino/
- Codes/Heating operation/Arduino/heating_3_GUI2/
- Codes/Heating operation/Arduino/heating_3_GUI2/heating_3_GUI2.ino
- Codes/Heating operation/Processing/
- Codes/Heating operation/Processing/StageheatercontrolGUI2/
- Codes/Heating operation/Processing/StageheatercontrolGUI2/StageheatercontrolGUI2.pde
- Codes/Heating operation/Processing/SyringeheatercontrolGUI2/
- Codes/Heating operation/Processing/SyringeheatercontrolGUI2/SyringeheatercontrolGUI2.pde
- Codes/Printing operation/
- Codes/Printing operation/Arduino for dispensing unit/
- Codes/Printing operation/Arduino for dispensing unit/sketch_input_delaytime/
- Codes/Printing operation/Arduino for dispensing unit/sketch_input_delaytime/._sketch_input_delaytime.ino
- Codes/Printing operation/Arduino for dispensing unit/sketch_input_delaytime/sketch_input_delaytime.ino
- Codes/Printing operation/Python templates/
- Codes/Printing operation/Python templates/__pycache__/
- Codes/Printing operation/Python templates/__pycache__/gcodemod.cpython-39.pyc
- Codes/Printing operation/Python templates/__pycache__/gcodemod_inkscape.cpython-39.pyc
- Codes/Printing operation/Python templates/__pycache__/transform_rot.cpython-39.pyc
- Codes/Printing operation/Python templates/gcodemod.py
- Codes/Printing operation/Python templates/gcodemod_inkscape.py
- Codes/Printing operation/Python templates/non-planar_inkscape.py
- Codes/Printing operation/Python templates/Non-planar_path_gen.py
- Codes/Printing operation/Python templates/test_coordinates.py
- Codes/Printing operation/Python templates/test_dispensing.py
- Codes/Printing operation/Python templates/test_equation.py
- Codes/Printing operation/Python templates/test_gcode.py
- Codes/Printing operation/Python templates/test_picture.py
- Codes/Printing operation/Python templates/transform_rot.py
