# Supplementary material for: A hackable, multi-functional, and modular extrusion 3D printer for soft materials
Source: Sci Rep. 2022 Jul 19;12:12294. doi: 10.1038/s41598-022-16008-6 (PMC9296631; doi:10.1038/s41598-022-16008-6)
Supplement: Supplementary file 2 — Supplementary Information 2. [file 41598_2022_16008_MOESM2_ESM.zip › Codes/Printing operation/Python templates/transform_rot.py]

#!/usr/bin/env python
import numpy as np
import matplotlib.pyplot as plt
def coordinateTransfer(x, y, a, b, r):
    # Transform printing coordinates to robotic arm's coordinates
    # Generate coordinates with respect to the uArm Base coordinates
    # All unit is in mm!
    #
    # Inputs
    # x: printing x-coordinate (from the 'mid-point')
    # y: printing y-coordinate (from the 'mid-point')
    # a: mid-point x-coordinate from uArm base
    # b: mid-point y-coordinate from uArm base
    # r: distance between the central point of the stage and uArm detector
    
    # Note: mid-point (a,b) is in 'robotic arm direction'
    #       printing coordinate (x,y) is in 'real x,y direction'
    # printhead 2 (a,b) = (282,76)
    # printhead 3 (a,b) = (282.5,2)
    # printhead 4 (a,b) = (280,-74)
    # Return a set of input coordinates for robotic arm 
    x = np.asarray(x, dtype=np.float)
    y = np.asarray(y, dtype=np.float)
    fig, ax= plt.subplots()
    ax.plot(x, y)
    ax.set_aspect('equal')
    
    alpha = (np.pi - np.arctan2(b,-a))
    x_rot = np.cos(alpha)*x + np.sin(alpha)*y
    y_rot = -np.sin(alpha)*x + np.cos(alpha)*y
    
    xroot = a + x_rot
    yroot = b - y_rot
    
    theta = np.arctan2(yroot, xroot)
    xarm = xroot - r * np.cos(theta)
    yarm = yroot - r * np.sin(theta)

    return np.around([xarm, yarm], decimals=2)
    
#  example
if __name__ == '__main__':
    x = [0]  # mm
    y = [0]  # mm
    a = 282.5  # mm
    b = 1.2 # mm
    r = 44.5
    xyarm = coordinateTransfer(x, y, a, b, r)
    for i in range(xyarm.shape[1]):
        print(xyarm[:, i])
    print('...')
    print(xyarm.T[-1])
    print(xyarm.T[-1, 0])
